# Supplementary material for: Simple and Highly Efficient Detection of PSD95 Using a Nanobody and Its Recombinant Heavy-Chain Antibody Derivatives
Source: Int J Mol Sci. 2023 Apr 14;24(8):7294. doi: 10.3390/ijms24087294 (PMC10138605; doi:10.3390/ijms24087294)
Supplement: Supplementary file 1 [file ijms-24-07294-s001.zip]

Archive with 1 entries (1 files):
- ijms-2318109-supplementary.pdf
